# Supplementary material for: Fabrication of Zein Nanoparticle-Functionalized Wheat Gluten Amyloid Fibril/Methyl Cellulose Hybrid Membranes with Efficient Performance for Water-in-Oil Emulsion Separation
Source: Polymers (Basel). 2025 Sep 4;17(17):2409. doi: 10.3390/polym17172409 (PMC12431481; doi:10.3390/polym17172409)
Supplement: Supplementary file 1 [file polymers-17-02409-s001.zip]

Archive with 1 entries (1 files):
- polymers-3820450-supplementary.pdf
